# Supplementary material for: Microglial priming by IFN‐γ involves STAT1‐mediated activation of the NLRP3 inflammasome
Source: CNS Neurosci Ther. 2024 Oct 11;30(10):e70061. doi: 10.1111/cns.70061 (PMC11468839; doi:10.1111/cns.70061)
Supplement: Supplementary file 1 — Data S1. [file CNS-30-e70061-s001.zip]

Archive with 3 entries (3 files):
- Full unedited gel.pdf
- supplementary figuers.pdf
- Supplementary Tables.docx
